# Supplementary material for: Identification of Key Genes and Potential Therapeutic Targets in Sepsis-Associated Acute Kidney Injury Using Transformer and Machine Learning Approaches
Source: Bioengineering (Basel). 2025 May 16;12(5):536. doi: 10.3390/bioengineering12050536 (PMC12108565; doi:10.3390/bioengineering12050536)
Supplement: Supplementary file 1 [file bioengineering-12-00536-s001.zip]

Archive with 1 entries (1 files):
- bioengineering-3626799-supplementary.pdf
